# Supplementary material for: Cerebellar implementation of movement sequences through feedback
Source: eLife. 2018 Jul 31;7:e37443. doi: 10.7554/eLife.37443 (PMC6107335; doi:10.7554/eLife.37443)
Supplement: Figure 2—source data 1. [file elife-37443-fig2-data1.zip]

Archive with 3 entries (2 files):
- Figure 2.mat
- __MACOSX/
- __MACOSX/._Figure 2.mat
